# Supplementary material for: Cotton Pectate Lyase GhPEL48_Dt Promotes Fiber Initiation Mediated by Histone Acetylation
Source: Plants (Basel). 2024 Aug 23;13(17):2356. doi: 10.3390/plants13172356 (PMC11397362; doi:10.3390/plants13172356)
Supplement: Supplementary file 1 [file plants-13-02356-s001.zip › plants-3065264-supplementary/Supplementary Table S1.xlsx]

## Sheet: Sheet1
the total number of protuberance under 500× scanning electron microscopy
	VA	L1	L7	L14
	123	119	130	135
	150	124	110	128
	134	123	114	115
	135	133	135	108
	130	108	117	125
		117	121	118
			109	106
the density of protuberance (number/mm2)
	VA	1	7	14
	26.7391	25.8696	28.2609	29.3478
	32.6087	26.9565	23.913	27.8261
	29.1304	26.7391	24.7826	25
	29.3478	28.913	29.3478	23.4783
	28.2609	23.4783	25.4348	27.1739
		25.4348	26.3043	25.6522
			23.6957	23.0435
Table S1: The total number of protuberance under 500× scanning electron microscopy
